# Supplementary material for: Liquid Metal-Based Dual-Response Pressure Sensor for Dual-Modality Sensing and Robotic Object Recognition
Source: Bioengineering (Basel). 2024 Nov 29;11(12):1211. doi: 10.3390/bioengineering11121211 (PMC11673121; doi:10.3390/bioengineering11121211)
Supplement: Supplementary file 1 [file bioengineering-11-01211-s001.zip]

Archive with 1 entries (1 files):
- bioengineering-3321109-supplementary.pdf
